# Supplementary material for: Development and validation of a quantitative pcr array assay for the detection of viral sequences in breast cancer
Source: J Genet Eng Biotechnol. 2026 Apr 16;24(2):100693. doi: 10.1016/j.jgeb.2026.100693 (PMC13099489; doi:10.1016/j.jgeb.2026.100693)
Supplement: Supplementary Data 1 [file mmc1.xlsx]

## Sheet: Reproducibility (coefficient  
E coli
Dilution	Average ± sd	CVa	Average ± sd	CVb			INTRA				INTER
1000	14.62 ± 0.78	5.34	14.73 ± 0.67	4.52		VALUE A REPLICA	14.37	19.96	24.42	28.66	14.9	20	24.6	29
10000	20.55 ± 0.91	4.42	20.83 ± 0.76	3.67			14	20.1	23.9	29	15.3	21.5	24.1	28.5
100000	24.34 ± 0.41	1.67	24.57 ± 0.45	1.84			15.5	21.6	24.7	28	14	21	25	27.9
1000000	28.55 ± 0.51	1.78	28.47 ± 0.55	1.93		Average	14.6233	20.5533	24.34	28.5533	14.7333	20.8333	24.5667	28.4667
Cva = intra-assay coefficient of variation						SD	0.78143	0.909139	0.405956	0.508462	0.665833	0.763763	0.450925	0.550757
Cvb= inter-assay coefficient of variation						CV	5.34372	4.42332	1.66785	1.78074	4.51923	3.66606	1.83552	1.93474
CMV							INTRA				INTER
Dilution	Average ± sd	CVa	Average ± sd	CVb		VALUE A REPLICA	13.8	18.38	23.91	28.24	13	20	24.2	27
1000	13.60 ± 0.53	3.89	13.70 ± 0.82	5.97			14	20	23.2	29	13.5	19.5	24.1	28.5
10000	19.39 ± 0.88	4.55	20.17 ± 0.76	3.79			13	19.8	24.9	27.9	14.6	21	25	27.9
100000	24.00 ± 0.85	3.56	24.43 ± 0.49	2.02		Average	13.6	19.3933	24.0033	28.38	13.7	20.1667	24.4333	27.8
1000000	28.38 ± 0.56	1.98	27.80 ± 0.75	2.72		SD	0.52915	0.883252	0.853834	0.563205	0.818535	0.763763	0.493288	0.754983
						CV	3.89081	4.55441	3.55715	1.98451	5.97471	3.78725	2.01892	2.71577
							INTRA				INTER
HHV-8						VALUE A REPLICA	17.08	22.5	25.8	30.46	17	20	24.2	29
Dilution	Average ± sd	CVa	Average ± sd	CVb			16.5	20.6	24	29	16.5	20.8	25	28.5
1000	17.19 ± 0.76	4.4	16.90 ± 0.36	2.13			18	21.9	25	29.8	17.2	21	25.8	29.8
10000	21.67 ± 0.97	4.48	20.60 ± 0.53	2.57		Average	17.1933	21.6667	24.9333	29.7533	16.9	20.6	25	29.1
100000	24.93 ± 0.90	3.62	25.00 ± 0.80	3.2		SD	0.756395	0.971253	0.90185	0.731118	0.360555	0.52915	0.8	0.655744
1000000	29.75 ± 0.73	2.46	29.10 ± 0.66	2.25		CV	4.39935	4.48271	3.61705	2.45726	2.13346	2.56869	3.2	2.25342
							INTRA				INTER
HTLV-1						VALUE A REPLICA	14.91	22.24	27.97	31.46	14.55	21.67	27.1	31.98
Dilution	Average ± sd	CVa	Average ± sd	CVb			14	22.9	26.7	30.57	15.32	22.13	26.78	30.65
1000	14.60 ± 0.52	3.58	14.85 ± 0.41	2.79			14.9	21.9	27.98	31.25	14.67	22.98	27.34	31.23
10000	22.35 ± 0.51	2.28	22.26 ± 0.66	2.99		Average	14.6033	22.3467	27.55	31.0933	14.8467	22.26	27.0733	31.2867
100000	27.55 ± 0.74	2.67	27.07 ± 0.28	0.04		SD	0.522526	0.508462	0.736139	0.465224	0.414287	0.664605	0.280951	0.666808
1000000	31.09 ± 0.47	1.5	31.29 ± 0.67	2.13		CV	3.57813	2.27534	2.67201	1.49622	2.79043	2.98565	1.03774	2.13129
							INTRA				INTER
HTLV-2						VALUE A REPLICA	15.1	19.66	24.81	29.26	15.22	20.23	24.98	31.98
Dilution	Average ± sd	CVa	Average ± sd	CVb			15.46	20.88	25.12	30.57	15.32	19.57	25.1	30.65
1000	15.15 ± 0.28	1.87	15.07 ± 0.35	2.32			14.9	19.22	24.78	30.25	14.67	19.87	26.35	30.23
10000	19.92 ± 0.86	4.32	19.89 ± 0.33	1.66		Average	15.1533	19.92	24.9033	30.0267	15.07	19.89	25.4767	30.9533
100000	24.90 ± 0.19	0.76	25.48 ± 0.76	2.98		SD	0.283784	0.86	0.188237	0.682959	0.35	0.330454	0.758705	0.913583
1000000	30.03 ± 0.68	2.27	30.95 ± 0.91	2.95		CV	1.87275	4.31727	0.755872	2.27451	2.3225	1.66141	2.97804	2.95148
							INTRA				INTER
HBB						VALUE A REPLICA	15.76	22.13	24.99	33.11	15	21.23	24.96	31.98
Dilution	Average ± sd	CVa	Average ± sd	CVb			15.46	20.88	25.12	31.98	15.32	22.89	25.1	32.65
1000	15.37 ± 0.44	2.84	15.00 ± 0.33	2.17			14.9	22.99	24.78	32.89	14.67	23.12	25.35	31.23
10000	22.00 ± 1.06	4.82	22.41 ± 1.03	4.6		Average	15.3733	22	24.9633	32.66	14.9967	22.4133	25.1367	31.9533
100000	24.96 ± 0.17	0.69	25.14 ± 0.20	0.79		SD	0.436501	1.06099	0.171561	0.599083	0.325013	1.03123	0.197569	0.710375
1000000	32.66 ± 0.60	1.83	31.95 ± 0.71	2.22		CV	2.83934	4.82268	0.687254	1.8343	2.16723	4.60096	0.785978	2.22317
							INTRA				INTER
HPV-18						VALUE A REPLICA	16.02	20.89	24.64	31.22	16.15	21.23	25.96	31.8
Dilution	Average ± sd	CVa	Average ± sd	CVb			15.46	20.88	25.12	31.98	15.71	22.89	25.1	32.65
1000	16.07 ± 0.63	3.93	16.18 ± 0.48	2.97			16.72	21.99	24.78	30.89	16.67	22.12	25.15	31.23
10000	21.25 ± 0.64	3	22.08 ± 0.83	3.76		Average	16.0667	21.2533	24.8467	31.3633	16.1767	22.08	25.4033	31.8933
100000	24.85 ± 0.25	0.99	25.40 ± 0.48	1.9		SD	0.631295	0.637992	0.246847	0.558957	0.480555	0.830723	0.482735	0.714586
1000000	31.36 ± 0.56	1.78	31.89 ± 0.71	2.24		CV	3.92922	3.00184	0.99348	1.7822	2.97067	3.76233	1.90028	2.24055
							INTRA				INTER
HPV-45						VALUE A REPLICA	14.9	19.22	22.72	24.96	15.15	19.23	24.96	25.8
Dilution	Average ± sd	CVa	Average ± sd	CVb			14.46	19.88	23.12	25.48	15.71	20.22	22.1	26.65
1000	14.69 ± 0.22	1.51	15.18 ± 0.52	3.43			14.72	18.99	23.78	24.89	14.67	19.02	23.15	25.23
10000	19.36 ± 0.46	2.39	19.49 ± 0.64	3.29		Average	14.6933	19.3633	23.2067	25.11	15.1767	19.49	23.4033	25.8933
100000	23.21 ± 0.54	2.31	23.40 ± 1.45	6.18		SD	0.221209	0.461988	0.535288	0.322335	0.520513	0.640859	1.44673	0.714586
1000000	25.11 ± 0.32	1.28	25.89 ± 0.71	2.76		CV	1.5055	2.38589	2.30661	1.28369	3.42969	3.28814	6.18173	2.75973
							INTRA				INTER
						VALUE A REPLICA	15	18.79	22.93	30.19	15.15	18.23	23.96	31.8
HPV-59							14.96	17.89	23.12	31.02	15.71	19.22	22.1	30.65
Dilution	Average ± sd	CVa	Average ± sd	CVb			15.62	18.99	22.1	30.24	16.22	19.02	23.15	29.98
1000	15.19 ± 0.37	2.44	15.69 ± 0.54	3.41		Average	15.1933	18.5567	22.7167	30.4833	15.6933	18.8233	23.07	30.81
10000	18.56 ± 0.59	3.16	18.82 ± 0.52	2.78		SD	0.370045	0.585947	0.542433	0.465439	0.535195	0.523482	0.932577	0.920489
100000	22.72 ± 0.54	2.39	23.07 ± 0.93	4.04		CV	2.43558	3.15761	2.38782	1.52686	3.41033	2.78103	4.04238	2.98763
1000000	30.48 ± 0.47	1.53	30.81 ± 0.92	2.99
							INTRA				INTER
						VALUE A REPLICA	13.94	17.54	20.89	26.95	13.97	17.74	20.71	26.89
HPV-68							14.76	17.89	20.12	27.32	14.71	17.22	22.12	26.65
Dilution	Average ± sd	CVa	Average ± sd	CVb			13.22	17.79	21.13	26.4	14.22	18.02	21.15	27.98
1000	13.97 ± 0.77	5.51	14.30 ± 0.38	2.63		Average	13.9733	17.74	20.7133	26.89	14.3	17.66	21.3267	27.1733
10000	17.74 ± 0.18	1.02	17.66 ± 0.41	2.3		SD	0.770541	0.180278	0.527668	0.462925	0.376431	0.405956	0.721411	0.708825
100000	20.71 ± 0.53	2.55	21.33 ± 0.72	3.38		CV	5.51437	1.01622	2.54748	1.72155	2.63238	2.29873	3.38267	2.60853
1000000	26.89 ± 0.46	1.72	27.17 ± 0.71	2.61
							INTRA				INTER
HPV-39						VALUE A REPLICA	14.34	17.29	22.61	28.23	14.11	17.49	22.62	28.65
Dilution	Average ± sd	CVa	Average ± sd	CVb			14.76	17.69	22.32	29.32	13.71	17.22	22.92	27.65
1000	14.11 ± 0.80	5.64	14.01 ± 0.27	1.92			13.22	17.49	22.93	28.4	14.22	18.02	23.15	27.98
10000	17.49 ± 0.20	1.14	17.58 ± 0.41	2.32		Average	14.1067	17.49	22.62	28.65	14.0133	17.5767	22.8967	28.0933
100000	22.62 ± 0.31	1.35	22.90 ± 0.27	1.16		SD	0.796074	0.2	0.305123	0.58643	0.26839	0.406981	0.265769	0.509542
1000000	28.65± 0.59	2.05	28.09 ± 0.51	1.81		CV	5.64324	1.14351	1.34891	2.04688	1.91525	2.31546	1.16073	1.81375
							INTRA				INTER
HPV-35						VALUE A REPLICA	17.68	21.38	23.8	32.52	17.89	21.85	23.35	32.08
Dilution	Average ± sd	CVa	Average ± sd	CVb			18.76	22.69	22.32	31.32	18.71	22.22	22.92	31.65
1000	17.89 ± 0.79	4.42	18.27 ± 0.41	2.26			17.22	21.49	23.93	32.4	18.22	22.69	23.15	31.98
10000	21.85 ± 0.73	3.33	22.25 ± 0.42	1.89		Average	17.8867	21.8533	23.35	32.08	18.2733	22.2533	23.14	31.9033
100000	23.35 ± 0.89	3.83	23.14 ± 0.22	0.93		SD	0.790527	0.726659	0.894371	0.660908	0.412593	0.420991	0.215174	0.225019
1000000	32.08± 0.66	2.06	31.90 ± 0.23	0.71		CV	4.41965	3.32516	3.83028	2.06019	2.2579	1.89181	0.929881	0.705314
							INTRA				INTER
HPV-31						VALUE A REPLICA	14.81	19.01	26.23	31.81	14.93	19.73	26.83	31.84
Dilution	Average ± sd	CVa	Average ± sd	CVb			14.76	20.69	27.32	31.32	14.71	20.22	25.92	32.65
1000	14.93 ± 0.25	1.69	15.05 ± 0.42	2.78			15.22	19.49	26.93	32.4	15.52	21.69	26.95	31.98
10000	19.73 ± 0.87	4.39	20.55 ± 1.02	4.96		Average	14.93	19.73	26.8267	31.8433	15.0533	20.5467	26.5667	32.1567
100000	26.83 ± 0.55	2.06	26.57 ± 0.56	2.12		SD	0.252389	0.865332	0.552298	0.540771	0.418848	1.02002	0.563235	0.432936
1000000	31.84± 0.54	1.7	32.16 ± 0.43	1.35		CV	1.69048	4.38587	2.05877	1.69822	2.78242	4.96439	2.12008	1.34633
							INTRA				INTER
HPV-52						VALUE A REPLICA	14.73	18.54	22.96	26.95	14.9	18.91	23.07	26.89
Dilution	Average ± sd	CVa	Average ± sd	CVb			14.76	19.69	23.32	27.32	14.71	19.22	23.92	27.65
1000	14.90 ± 0.27	1.84	14.98 ± 0.31	2.08			15.22	18.49	22.93	26.4	15.32	19.69	24.95	26.98
10000	18.91 ± 0.68	3.59	19.27± 0.39	2.04		Average	14.9033	18.9067	23.07	26.89	14.9767	19.2733	23.98	27.1733
100000	23.07 ± 0.22	0.94	23.98 ± 0.94	3.93		SD	0.274651	0.678847	0.217025	0.462925	0.312143	0.392726	0.941435	0.415251
1000000	26.89± 0.46	1.72	27.17 ± 0.42	1.53		CV	1.84288	3.59052	0.940725	1.72155	2.0842	2.03766	3.92592	1.52816
							INTRA				INTER
HPV-33						VALUE A REPLICA	17.96	21.14	25.98	29.82	17.98	21.11	25.74	29.18
Dilution	Average ± sd	CVa	Average ± sd	CVb			17.76	20.69	26.32	28.32	16.71	20.22	24.92	30.65
1000	17.98 ± 0.23	1.28	17.34 ± 0.64	3.66			18.22	21.49	24.93	29.4	17.32	22.69	24.95	28.98
10000	21.11 ± 0.40	1.9	21.34± 1.25	5.86		Average	17.98	21.1067	25.7433	29.18	17.3367	21.34	25.2033	29.6033
100000	25.74 ± 0.72	0.81	25.20 ± 0.47	1.85		SD	0.230651	0.40104	0.724592	0.773822	0.635164	1.25096	0.465009	0.911939
1000000	29.18± 0.77	2.65	29.60 ± 0.91	3.08		CV	1.28282	1.90006	2.81468	2.65189	3.6637	5.86204	1.84503	3.08053
							INTRA				INTER
HPV-58						VALUE A REPLICA	14.96	18.14	22.58	25.74	15.65	19.21	23.61	26.15
Dilution	Average ± sd	CVa	Average ± sd	CVb			16.76	20.39	23.32	26.32	16.71	20.22	24.92	27.65
1000	15.65± 0.97	6.22	16.56 ± 0.85	5.1			15.22	19.1	24.93	26.4	17.32	21.69	24.95	26.98
10000	19.21 ± 1.13	5.88	20.37± 1.25	6.12		Average	15.6467	19.21	23.61	26.1533	16.56	20.3733	24.4933	26.9267
100000	23.61 ± 1.20	5.09	24.49 ± 0.77	3.12		SD	0.972899	1.12903	1.20154	0.360185	0.845044	1.24709	0.765136	0.751421
1000000	26.15± 0.36	1.38	26.93 ± 0.75	2.79		CV	6.21793	5.87728	5.08912	1.37721	5.10292	6.12119	3.12385	2.79062
							INTRA				INTER
HPV-16						VALUE A REPLICA	14.96	19.48	24.99	29.36	14.98	19.66	23.61	29
Dilution	Average ± sd	CVa	Average ± sd	CVb			14.76	20.39	23.32	28.32	15.71	20.22	24.92	28.65
1000	14.98± 0.23	1.54	15.00 ± 0.70	4.63			15.22	19.1	24.93	29.4	14.32	21.69	25.95	30.98
10000	19.66 ± 0.66	3.37	20.52± 1.05	5.11		Average	14.98	19.6567	24.4133	29.0267	15.0033	20.5233	24.8267	29.5433
100000	24.41 ± 0.95	3.88	24.83 ± 1.17	4.72		SD	0.230651	0.662898	0.94733	0.612318	0.695294	1.04844	1.17279	1.25644
1000000	29.03± 0.61	2.11	29.54 ± 1.26	4.25		CV	1.53973	3.37238	3.88038	2.1095	4.63426	5.10854	4.72391	4.25286
							INTRA				INTER
HPV-56						VALUE A REPLICA	18.04	21.95	24.66	32.41	18.98	21.07	24.3	32.35
Dilution	Average ± sd	CVa	Average ± sd	CVb			17.76	20.39	23.32	31.99	17.71	20.22	24.92	30.65
1000	18.01± 0.23	1.29	17.67 ± 1.33	7.53			18.22	20.88	24.93	32.66	16.32	21.69	25.55	30.98
10000	21.07 ± 0.80	3.79	20.90± 0.74	3.52		Average	18.0067	21.0733	24.3033	32.3533	17.67	20.9933	24.9233	31.3267
100000	24.30 ± 0.86	3.55	24.92 ± 0.63	2.51		SD	0.231805	0.797768	0.862226	0.338575	1.33045	0.737993	0.625007	0.901462
1000000	32.35± 0.34	1.05	31.33 ± 2.88	2.88		CV	1.28733	3.78567	3.54777	1.04649	7.52943	3.51537	2.50772	2.87762
							INTRA				INTER
MMTV						VALUE A REPLICA	15.98	19.75	24.3	27.33	15.99	19.88	24.18	27.99
Dilution	Average ± sd	CVa	Average ± sd	CVb			15.76	20.02	23.32	28.99	15.71	20.22	24.92	28.65
1000	15.99± 0.23	1.44	16.01 ± 0.31	1.91			16.22	19.88	24.93	27.66	16.32	21.69	25.55	28.98
10000	19.88 ± 0.14	0.68	20.60± 0.96	4.67		Average	15.9867	19.8833	24.1833	27.9933	16.0067	20.5967	24.8833	28.54
100000	24.18 ± 0.81	3.35	24.88 ± 0.69	2.76		SD	0.230072	0.135031	0.811316	0.878768	0.305341	0.961994	0.685736	0.504083
1000000	27.99± 0.88	3.14	28.54 ± 0.50	1.77		CV	1.43915	0.679116	3.35486	3.1392	1.90759	4.67063	2.7558	1.76623
							INTRA				INTER
EBV						VALUE A REPLICA	14.95	18.75	22.42	29.22	15.01	18.88	22.89	29.29
Dilution	Average ± sd	CVa	Average ± sd	CVb			15.36	18.02	23.32	28.99	15.71	20.22	24.92	28.65
1000	15.01± 0.32	2.16	15.68 ± 0.66	4.18			14.72	19.88	22.93	29.66	16.32	19.69	23.55	28.98
10000	18.88 ± 0.94	4.96	19.60± 0.67	3.44		Average	15.01	18.8833	22.89	29.29	15.68	19.5967	23.7867	28.9733
100000	22.89 ± 0.45	1.97	23.79 ± 1.04	4.35		SD	0.324191	0.937141	0.451331	0.340441	0.655515	0.674858	1.03549	0.320052
1000000	29.29± 0.34	1.16	28.97 ± 0.32	1.1		CV	2.15984	4.96279	1.97174	1.16231	4.18058	3.44374	4.35322	1.10464
							INTRA				INTER
BLV						VALUE A REPLICA	16.85	23.46	26.94	29.76	16.31	23.12	26.06	29.47
Dilution	Average ± sd	CVa	Average ± sd	CVb			15.36	22.02	25.32	28.99	15.71	23.22	24.92	29.65
1000	16.31± 0.83	5.06	16.11 ± 0.35	2.17			16.72	23.88	25.93	29.66	16.32	22.69	26.55	30.98
10000	23.12 ± 0.98	4.22	23.01± 0.28	1.22		Average	16.31	23.12	26.0633	29.47	16.1133	23.01	25.8433	30.0333
100000	26.06± 0.82	3.14	25.84 ± 0.84	3.24		SD	0.825288	0.9755	0.818189	0.418688	0.349333	0.281603	0.836321	0.824763
1000000	29.47± 0.42	1.42	30.03 ± 0.82	2.75		CV	5.06001	4.21929	3.13923	1.42073	2.16797	1.22383	3.23612	2.74616
							INTRA				INTER
HSV1/ASV2						VALUE A REPLICA	14.85	18.46	22.94	29.7	14.98	19.45	23.06	29.45
Dilution	Average ± sd	CVa	Average ± sd	CVb			15.36	20.02	22.32	28.99	15.71	20.22	24.92	29.45
1000	14.98± 0.34	2.26	15.67 ± 0.67	4.28			14.72	19.88	23.93	29.66	16.32	21.69	25.55	30.98
10000	19.45 ± 0.86	4.44	20.45± 1.14	5.56		Average	14.9767	19.4533	23.0633	29.45	15.67	20.4533	24.51	29.96
100000	23.06± 0.81	3.52	24.51± 1.29	5.28		SD	0.33828	0.863095	0.812055	0.398873	0.670895	1.13808	1.29464	0.883346
1000000	29.45± 0.40	1.35	29.96 ± 0.88	2.95		CV	2.25871	4.43675	3.52098	1.35441	4.2814	5.56429	5.2821	2.94842
